# Supplementary material for: Biostimulation of Tomato Plants (Solanum lycopersicum L.) Using Fragmented Extracellular DNA from Clavibacter michiganensis
Source: Plants (Basel). 2026 May 22;15(11):1599. doi: 10.3390/plants15111599 (PMC13259155; doi:10.3390/plants15111599)
Supplement: Supplementary file 1 [file plants-15-01599-s001.zip]

Archive with 1 entries (1 files):
- plants-4309006-supplementary.pdf
